# Supplementary material for: The Bioinformatic Applications of Hi-C and Linked Reads
Source: Genomics Proteomics Bioinformatics. 2024 Jun 21;22(4):qzae048. doi: 10.1093/gpbjnl/qzae048 (PMC11580686; doi:10.1093/gpbjnl/qzae048)
Supplement: qzae048_Supplementary_Data [file qzae048_supplementary_data.zip]

Archive with 6 entries (6 files):
- Table-S1.docx
- Supplementary material captions.docx
- FileS1.docx
- FigureS2.docx
- FigureS1.docx
- FileS2.docx
